# Supplementary material for: Comparison of pancreatic fat content measured by different methods employing MR mDixon sequence
Source: PLoS One. 2021 Nov 22;16(11):e0260001. doi: 10.1371/journal.pone.0260001 (PMC8608312; doi:10.1371/journal.pone.0260001)
Supplement: S1 Data — (XLSX) [file pone.0260001.s001.xlsx]

## Sheet: Sheet1
			Observer A1					Observer A2					Observer B
Age（year）	Sex	Clinical diagnosis	wPFF（%）	hPFF（%）	Average of head、body and tail（one layer，%）	Average of head、body and tail（all layers，%）		wPFF（%）	hPFF（%）	Average of head、body and tail（one layer，%）	Average of head、body and tail（all layers，%）		wPFF（%）	hPFF（%）	Average of head、body and tail（one layer，%）	Average of head、body and tail（all layers，%）
50	Male	Normal	7.683	7.82	5.93	6.27		7.98	8	4.82	7.04		7.45	7.59	6.01667	5.19
56	Female	Normal	12.164	11.64	9.04667	8.02		11.75	11.54	9.4	7.37		11.81	12.08	7.36333	10.04
20	Male	Normal	1.576	1.77	3.22333	0.79		1.67	1.82	2.25667	0.66		1.55	1.61	1.56	1.73
38	Male	Type 2 Diabetes	33.611	32.93	28.98	32.61		32.527	31.81	34.4367	29.91		32.439	31.78	27.9533	30.65
55	Female	Type 2 Diabetes	19.703	20.04	15.3533	13.38		19.49	19.73	11.21	13.18		19.53	19.92	12.5733	14.19
30	Male	Type 2 Diabetes	15.365	14.49	8.62	17.28		15.88	14.4	9.53	9.52		15.06	16.61	8.90667	10.69
41	Male	Normal	9.973	9.56	9.69667	6.39		10.18	9.86	8.18	11.62		10.65	10.18	6.45	8.92
57	Female	Normal	6.280	5.33	3.40333	7.26		6.07	5.54	2.68333	3.89		5.68	5.07	5.87667	5.98
29	Female	Normal	5.659	4.77	2.73667	2.26		6.19	5	0.653333	4.45		6.23	5.42	0.08	4.97
72	Male	Normal	10.094	10.35	4.09	12.59		10.55	10.73	4.23667	13.59		10.49	10.77	6.12	5.94
42	Male	Normal	5.710	5.14	2.87333	4.36		7.09	6.65	3.98	2.94		6.92	7.09	2.85333	6.28
23	Male	Normal	1.505	1.49	2.10333	1.88		1.743	1.55	6.56	4.28		1.675	1.34	2.99	5.33
66	Male	Normal	7.556	7.29	3.20333	4.48		7.185	6.86	6.11	9.28		7.351	7.41	3.98667	6.18
44	Male	Normal	2.041	1.51	2.03333	2.65		1.73	1.81	0.96	1.07		1.693	1.61	2.86667	2.17
49	Female	Normal	4.943	4.66	2.57333	3.28		4.866	4.79	1.67667	3.82		4.902	5.11	3.31	5.82
32	Male	Normal	6.607	6.83	5.87	5.10		6.303	7.30	3.09667	5.44		6.545	6.83	2.09333	9.44
53	Female	Normal	1.788	1.35	2.12667	1.14		1.521	1.44	1.26	2.01		1.872	1.72	1.34	1.85
62	Female	Normal	5.414	5.82	4.98	4.59		5.823	5.49	3.84	6.55		5.395	5.71	3.56333	4.29
29	Male	Normal	6.245	5.76	5.14333	8.61		6.817	6.63	6.20333	4.25		6.25	6.22	4.42	5.69
45	Male	Normal	4.878	4.28	2.83333	3.55		4.608	5.38	1.36333	2.56		4.874	5.49	1.13333	5.17
28	Male	Normal	3.872	3.63	5.03333	2.86		3.633	3.74	3.77333	3.13		3.807	3.76	4.72667	2.38
55	Female	Normal	4.435	5.03	4.57	4.97		2.958	3.53	0.756667	5.92		4.438	4.33	1.18333	2.03
47	Male	Normal	3.344	4.31	3.61333	4.59		3.278	3.77	1.62	2.94		3.344	4.32	1.97	2.67
47	Female	Normal	5.718	6.25	7.75333	6.58		6.505	6.31	6.52667	6.12		6.693	6.44	9.65667	7.98
60	Male	Normal	5.193	4.63	7.41667	6.43		5.36	5.17	5.36667	6.04		5.166	5.33	6.21333	4.25
33	Male	Normal	6.979	6.58	5.79	4.39		7.218	7.25	4.98667	8.98		6.906	6.56	6.62	6.77
53	Male	Normal	7.446	7.02	5.39667	6.21		7.445	7.32	4.47333	4.61		7.317	6.49	3.72	5.93
29	Female	Normal	5.035	4.95	4.99333	4.84		4.726	4.62	7.59667	6.99		4.821	4.91	9.75333	7.32
30	Male	Impaired Glucose Tolerance	12.865	12.43	7.00667	10.06		12.221	13.55	4.93333	9.51		12.558	10.55	4.76	9.19
53	Female	Normal	10.591	11.56	8.13333	14.69		10.398	11.95	5.62	9.83		10.252	9.48	6.49	7.44
64	Female	Normal	3.824	4.15	1.60333	2.04		3.632	3.32	1.35667	2.16		3.559	3.89	2.22333	1.66
65	Male	Normal	7.825	7.96	3.78667	5.48		7.528	7.01	5.03	5.26		7.616	7.51	5.00333	6.92
27	Male	Normal	7.682	7.92	3.66	8.69		7.438	7.88	4.48667	5.29		7.357	7.48	5.31	5.53
62	Male	Type 2 Diabetes	19.228	19.15	15.8767	12.34		19.48	17.21	10.8867	20.91		19.613	19.98	19.1433	21.26
45	Male	Normal	8.847	7.92	7.88667	7.34		8.252	7.65	3.92333	5.14		8.409	8.23	7.19667	8.03
38	Male	Normal	7.482	9.01	4.17	6.18		7.415	7.15	1.32	2.25		7.287	7.95	5.93333	5.57
32	Female	Normal	6.905	7.56	4.14333	5.22		6.5	6.98	2.76333	4.62		6.634	6.59	5.03333	5.51
43	Male	Normal	8.559	8.98	5.19	6.18		8.579	8.15	4.44667	5.18		8.867	8.12	7.82667	8.28
33	Male	Normal	7.174	7.09	6.58333	6.93		6.807	6.89	5.81333	6.52		7.031	6.29	4.02667	4.54
47	Male	Normal	5.773	5.62	2.09333	2.55		5.861	5.71	3.62333	4.15		6.246	6.65	5.21333	5.33
41	Female	Normal	8.409	8.12	5.42	6.48		9.211	9.23	3.10333	7.41		9.784	8.94	1.66	4.86
63	Female	Impaired Glucose Tolerance	10.123	12.1	5.65333	8.13		10.947	9.15	7.17333	6.36		10.065	11.01	8.48667	8.07
61	Male	Normal	9.784	9.59	4.71667	9.04		9.891	9.29	3.55	5.21		9.93	10.54	4.03667	7.96
29	Male	Normal	4.905	4.95	2.41333	3.20		4.787	4.81	2.62	2.91		4.215	4.92	2.47667	3.15
56	Female	Normal	8.278	8.64	4.59333	7.63		7.947	7.25	3.38	4.89		7.704	7.25	3.45333	6.89
52	Female	Normal	6.112	6.74	4	4.57		7.131	6.12	3.70333	5.27		7.137	7.59	4.45	5.51
33	Male	Normal	3.832	3.72	2.82333	3.11		4.116	4.45	1.92	2.30		3.91	3.64	3.86333	3.47
30	Male	Normal	6.866	6.92	6.03	6.49		6.422	6.84	2.13	4.22		6.211	6.92	2.96	5.57
25	Female	Normal	3.681	3.98	1.33	2.08		3.746	3.78	2.79667	1.99		3.901	3.56	2.29333	3.07
34	Female	Normal	6.707	6.29	3.39	5.14		7.421	7.63	8.34333	6.06		6.696	6.77	5.43667	7.93
31	Male	Normal	7.085	6.3	4.66667	5.19		7.369	7.31	3.63667	6.49		7.109	7.65	4.41	6.95
20	Female	Normal	7.069	7.16	6.83667	6.77		7.137	6.98	6.78667	5.22		7.187	6.84	7.94333	7.90
33	Male	Impaired Glucose Tolerance	13.179	15.65	9.45667	15.97		13.153	14.56	15.2333	17.37		12.167	11.69	17.7367	19.77
33	Female	Type 2 Diabetes	22.162	20.95	16.9033	17.24		20.669	21.94	15.2067	22.06		21.386	21.94	10.3367	14.95
40	Male	Type 2 Diabetes	16.987	16.68	14.9333	12.98		16.925	13.22	15.45	10.26		16.234	14.92	12.83	11.46
51	Male	Type 2 Diabetes	35.066	33.89	30.91	33.87		34.868	35.12	22.1067	26.77		34.982	33.76	23.9833	30.06
33	Male	Impaired Glucose Tolerance	8.017	8.65	5.87667	6.05		8.858	8.52	3.96333	6.73		7.832	7.92	6.02667	7.64
18	Female	Normal	7.166	7.35	5.69	8.93		7.659	7.96	4	5.38		7.18	7.63	7.07333	6.98
18	Male	Normal	6.487	6.87	5.63	5.31		6.684	6.49	5.81333	4.93		6.982	6.84	4.08	4.53
64	Female	Normal	4.064	4.51	4.25667	4.66		3.956	3.19	5.70667	5.12		3.826	3.34	2.30333	2.83
43	Male	Normal	5.991	5.84	3.09333	6.79		5.826	5.85	5.64333	4.48		5.812	5.62	4.54	4.20
54	Female	Normal	1.911	1.88	2.76	2.11		1.867	1.06	3.81333	1.21		1.974	1.47	4.07333	2.38
47	Male	Normal	6.752	6.56	7.25667	7.13		6.795	6.337	5.13333	6.28		6.848	6.07	4.99333	4.83
35	Female	Normal	8.503	7.26	7.10667	6.91		8.463	8.96	3.03	4.30		8.567	8.16	6.27333	5.19
